# Supplementary material for: Risk factors for venous thromboembolism in a single pediatric intensive care unit in China
Source: Thromb J. 2024 Mar 15;22:26. doi: 10.1186/s12959-024-00596-6 (PMC10941433; doi:10.1186/s12959-024-00596-6)
Supplement: Supplementary file 1 — Supplementary Material 1 [file 12959_2024_596_MOESM1_ESM.xlsx]

## Sheet: Sheet1
ROW-_ID	ICD10_CODE	TITLE
1	D68.5	Primary thrombophilia
2	D73.5	Infarction of spleen
3	G08	Intracranial and intraspinal phlebitis and thrombophlebitis
4	G93.8	Other specified disorders of brain
5	I23.6	Thrombosis of atrium, auricular appendage, and ventricle as current complications following acute myocardial infarction
6	I26.9	Pulmonary embolism without mention of acute cor pulmonale
7	I51.3	Intracardiac thrombosis, not elsewhere classified
8	I63.3	Cerebral infarction due to thrombosis of cerebral arteries
9	I63.6	Cerebral infarction due to cerebral venous thrombosis, nonpyogenic
10	I66.9	Occlusion and stenosis of unspecified cerebral artery
11	I67.6	Nonpyogenic thrombosis of intracranial venous system
12	I73.1	Thromboangiitis obliterans [Buerger]
13	I74.3	Embolism and thrombosis of arteries of lower extremities
14	I80.0	Phlebitis and thrombophlebitis of superficial vessels of lower extremities
15	I80.1	Phlebitis and thrombophlebitis of femoral vein
16	I80.2	Phlebitis and thrombophlebitis of other deep vessels of lower extremities
17	I80.3	Phlebitis and thrombophlebitis of lower extremities, unspecified
18	I80.8	Phlebitis and thrombophlebitis of other sites
19	I80.9	Phlebitis and thrombophlebitis of unspecified site
20	I81	Portal vein thrombosis
21	I82.1	Thrombophlebitis migrans
22	I82.2	Embolism and thrombosis of vena cava
23	I82.3	Embolism and thrombosis of renal vein
24	I82.8	Embolism and thrombosis of other specified veins
25	I82.9	Embolism and thrombosis of unspecified vein
26	K55.0	Acute vascular disorders of intestine
27	M31.1	Thrombotic microangiopathy
28	N48.8	Other specified disorders of penis
29	P91.8	Other specified disturbances of cerebral status of newborn
30	T82.8	Other specified complications of cardiac and vascular prosthetic devices, implants and grafts
31	T85.8	Other complications of internal prosthetic devices, implants and grafts, not elsewhere classified
